# Supplementary material for: Identification of immune subsets with distinct lectin binding signatures using multi-parameter flow cytometry: correlations with disease activity in systemic lupus erythematosus
Source: Front Immunol. 2024 May 7;15:1380481. doi: 10.3389/fimmu.2024.1380481 (PMC11106380; doi:10.3389/fimmu.2024.1380481)
Supplement: Supplementary file 5 [file DataSheet_5.xlsx]

## Sheet: Supplementary Table 1.
ID	SLE1	SLE2†	SLE3†	SLE4	SLE5	SLE6†	SLE7	SLE8	SLE9†	SLE10	SLE11	SLE12	SLE13	SLE14†	SLE15	SLE16	SLE17	SLE18
Demography																			Male	Female
Sex	F	M	F	F	F	F	M	F	M	M	M	F	F	M	F	F	F	F	6/18 (33.3%)	12/18 (66.7%)
																			Mean	Standard deviation
Age (years)	70	73	28	83	44	42	58	50	46	29	50	39	31	54	40	26	63	48	48.5556	16.1472
Disease Activity																			Mean	Standard deviation
SLEDAI-2K	15	24	39	10	14	14	14	20	14	22	22	6	10	4	11	12	12	4	14.8333	8.36836
Anti-dsDNA (IU/ml)	172.4	220	62	220	32.6	220	92.4	173	128.9	220	220	8.1	220	6	65.6	220	23.4	10.6	128.611	89.3903
Affected Domain																			Total	Frequency
Neurological	-	X	X	-	-	-	-	-	-	-	-	-	-	-	-	-	-	-	2	0.111111
Vascular	X	-	-	-	-	-	-	-	-	-	-	-	-	-	-	-	-	-	1	0.0555556
Musculoskeletal	X	-	-	X	-	X	X	-	X	-	-	X	X	X	X	X	X	X	12	0.666667
Renal	-	X	X	-	X	-	X	X	-	X	X	-	-	-	-	-	-	-	7	0.388889
Mucocutaneous	X	-	X	X	X	X	-	-	-	-	-	X	-	-	-	X	X	-	8	0.444444
Serositis	-	-	-	-	-	-	-	-	X	-	X	-	X	-	-	-	-	-	3	0.166667
Serological	X	X	X	X	X	X	X	X	X	X	X	-	X	-	X	X	X	-	15	0.833333
Fever	-	-	X	-	-	-	-	-	X	-	-	-	X	-	-	-	-	-	3	0.166667
Haematological	X	-	-	-	-	-	-	X	X	X	-	-	-	-	X	X	-	-	6	0.333333
Demographic data, anti-dsDNA levels, SLEDAI- 2K activity indices, and the distribution of clinical domains are presented in Supplementary Table 1.
The anti-dsDNA titers are markedly elevated and the average SLEDAI-2K score is over 10, indicating active disease.
Categorisation of clinical manifestations was based on the clinical domains in the 2019 EULAR/ACR Classification Criteria for SLE.
Serological activity was defined as the presence of increased DNA binding or hypocomplementaemia.
Samples from patients marked with “†” were not part of the T-cell/NK-cell/NKT-cell panel.

## Sheet: Supplementary Table 2.
	Age (years)	Anti-dsDNA (IU/ml)	SLEDAI-2K
Mean	48.538	129.085	13.231
Standard Deviation	16.666	91.133	5.555
Minimum	26	8.1	4
Maximum	83	220	22
Age, serological and clinical activity of the patients included in the T-cell/NK-cell/NKT-cell panel are presented in Supplementary Table 2.
There was no significant difference in the studied clinical parameters between this group and the whole cohort.

## Sheet: Supplementary Table 3.
	Demography of total HC cohort (n=18)	Demography of HC cohort included in T/NK/NKT-cell panel (n=13)
	Age (years)
Mean	48.7778	48.6154
Standard Deviation	14.8663	15.3761
Minimum	29	29
Maximum	76	76
	Sex
Female	12/18 (66.7%)	10/13 (76.9%)
Male	6/18 (33.3%)	3/13 (23.1%)

## Sheet: Supplementry Table 4.
Lectin name	Abbreviation	Glycan specificity	Fluorescent dye
Aleuria aurantia lectin	AAL	α-fucose	APC
Galectin-1	Gal-1	(poly)-lactoseamine	PE/Cy7
Galectin-3	Gal-3	(poly)-lactoseamine	APC/Cy7
Sambucus nigra agglutinin	SNA	α-2,6 sialic acid	Fluorescein
Sialoadhesin	Siglec-1	α-2,3 sialic acid	PE/Texas Red
